# Supplementary material for: Tissue Distribution and Abundance of the Parasitic Dinoflagellate Hematodinium perezi in Naturally Infected Portunus trituberculatus
Source: Pathogens. 2025 Jun 30;14(7):650. doi: 10.3390/pathogens14070650 (PMC12301046; doi:10.3390/pathogens14070650)
Supplement: Supplementary file 1 [file pathogens-14-00650-s001.zip]

Archive with 1 entries (1 files):
- pathogens-3671077-supplementary.pdf
